# Supplementary material for: HIV RNA/DNA Levels at Diagnosis Can Predict Immune Reconstitution: A Longitudinal Analysis
Source: Microorganisms. 2023 Jun 6;11(6):1510. doi: 10.3390/microorganisms11061510 (PMC10300907; doi:10.3390/microorganisms11061510)
Supplement: Supplementary file 1 [file microorganisms-11-01510-s001.zip]

Archive with 1 entries (1 files):
- microorganisms-2399752-supplementary.pdf
